# Supplementary material for: Wheelchair service provision education in Canadian occupational therapy programs
Source: PLoS One. 2022 Feb 17;17(2):e0262165. doi: 10.1371/journal.pone.0262165 (PMC8853462; doi:10.1371/journal.pone.0262165)
Supplement: S3 File — (XLSX) [file pone.0262165.s003.xlsx]

## Sheet: Survey data
University ID	Q2EntryLevelOTProgram	Q3LenghtProgramInMonths	Q4NumberStudentsAdmitted	Q5LanguageOfProgram	Q6NumberPeopleContributing	Q12STEP1InHowManyCourses	Q15STEP1ExternalRessourcesOnly	Q15STEP1OriginalRessourcesOnly	Q15STEP1ExtAndOriginalRess	Q16STEP1Lecture	Q16STEP1Demo	Q16STEP1DemoSimClients	Q16STEP1DemoActualWU	Q16STEP1OnlineModule	Q16STEP1HybridApproach	Q16STEP1Other	Q17STEP1FitWithScope	Q18STEP1WrittenEvaluation	Q18STEP1PracticalEvaluation	Q18STEP1OnlineEvaluation	Q18STEP1EvaluationOther	Q18STEP1NoEvaluation	Q23STEP2InHowManyCourses	Q26STEP2ExternalRessourcesOnly	Q26STEP2OriginalRessourcesOnly	Q26STEP2ExtAndOriginalRess	Q27STEP2Lecture	Q27STEP2Demo	Q27STEP2DemoSimClients	Q27STEP2DemoActualWU	Q27STEP2OnlineModule	Q27STEP2HybridApproach	Q27STEP2Other	Q28STEP2FitWithScope	Q29STEP2WrittenEvaluation	Q29STEP2PracticalEvaluation	Q29STEP2OnlineEvaluation	Q29STEP2EvaluationOther	Q29STEP2NoEvaluation	Q34STEP3InHowManyCourses	Q37STEP3ExternalRessourcesOnly	Q37STEP3OriginalRessourcesOnly	Q37STEP3ExtAndOriginalRess	Q38STEP3Lecture	Q38STEP3Demo	Q38STEP3DemoSimClients	Q38STEP3DemoActualWU	Q38STEP3OnlineModule	Q38STEP3HybridApproach
1	MASTER				16																		3			yes	yes	yes	yes	yes	yes	yes		yes	yes	yes				3	yes			yes	yes	yes	yes	yes	yes
2	MASTER				2	1	yes			yes	yes					yes	yes	yes		yes			1		yes		yes	yes						yes	yes		yes			1		yes		yes	yes
3	MASTER				3				yes	yes							yes					yes	3			yes		yes	yes					yes	yes	yes	yes			3			yes	yes	yes
4	MASTER				5	1			yes	yes							yes					yes	1			yes	yes	yes						yes	yes					1			yes	yes	yes	yes
5	MASTER				1	1			yes	yes							yes	yes					1			yes	yes	yes						yes	yes					1			yes	yes	yes
6	MASTER				7	5	yes			yes				yes	yes		yes					yes	2	yes			yes					yes		yes					yes	2	yes			yes
7	MASTER				5			yes		yes							yes	yes			yes		4			yes	yes			yes	yes	yes		yes	yes	yes				2			yes	yes	yes
8	MASTER				5	1			yes	yes	yes					yes	yes	yes	yes				1			yes	yes	yes	yes				yes	yes	yes	yes				1			yes	yes	yes	yes
9	MASTER				3																		2	yes			yes	yes						yes	yes					1		yes		yes
10	MASTER				3	3			yes		yes		yes		yes		yes	yes	yes		yes		1			yes		yes		yes		yes		yes	yes			yes		2			yes		yes		yes		yes
11	MASTER				3																		2			yes						yes		yes	yes	yes				1	yes								yes
12	MASTER				2	2			yes	yes	yes						yes	yes					2			yes	yes		yes		yes			yes	yes					2			yes	yes	yes
13	MASTER				3	3				yes	yes		yes	yes			yes				yes		3				yes			yes	yes	yes		yes	yes	yes				3				yes	yes		yes	yes	yes
14	MASTER				9	5		yes		yes	yes		yes				yes		yes		yes		5		yes			yes		yes				yes		yes		yes		5		yes			yes		yes
[truncated: 93 more columns]
